# Supplementary material for: Novel Insights into the Role of UBE3A in Regulating Apoptosis and Proliferation
Source: J Clin Med. 2020 May 22;9(5):1573. doi: 10.3390/jcm9051573 (PMC7290732; doi:10.3390/jcm9051573)
Supplement: Supplementary file 1 [file jcm-09-01573-s001.zip]

Archive with 12 entries (12 files):
- Supplementary File 1- Ube3a WT 12h imaging.avi
- Supplementary File 2-  Ube3a null 12h imaging.avi
- Supplementary_Figures.pdf
- SuppTable1.xlsx
- SuppTable2.xlsx
- SuppTable3.xlsx
- SuppTable4.xlsx
- SuppTable5.xlsx
- SuppTable6.xlsx
- SuppTable7.xlsx
- SuppTable8.xlsx
- SuppTable9.xlsx
