# Supplementary material for: Novel Insights into the Role of UBE3A in Regulating Apoptosis and Proliferation
Source: J Clin Med. 2020 May 22;9(5):1573. doi: 10.3390/jcm9051573 (PMC7290732; doi:10.3390/jcm9051573)
Supplement: Supplementary file 1 [file jcm-09-01573-s001.zip › SuppTable1.xlsx]

## Sheet: UP
GeneSymbol	Average_Ube3a-/-	Average_Ube3a+/+	FC_NULL/WT	p-value
Klf13	42.84	24.185	1.64053	2.05626e-21
Otud7a	4.89	0.465	11.0984	5.17301e-15
Car11	30.07	14.89	1.99206	7.01392e-10
Mid1-ps1	3.17	0	NA	6.60981e-08
Pdzrn3	27.945	20.46	1.36598	2.62059e-06
Gpr39	12.585	7.2	1.74067	2.99235e-06
Mmp13	13.63	7.88	1.71048	3.44077e-06
Pdgfrb	67.825	56.065	1.20583	5.75021e-06
Cxcl14	153.07	119.965	1.29533	7.41396e-06
Col10a1	34.595	22.04	1.56459	9.6827e-06
Gm2260	2.91	0	NA	1.14411e-05
Fndc1	9.07	5.465	1.68291	2.14971e-05
Cacna1h	12.775	10.845	1.41855	2.26413e-05
Mest	32.28	23.035	1.43261	6.49653e-05
Pmp22	88.65	71.185	1.23292	0.000116002
Eln	100.795	79.625	1.27462	0.000118087
Tnfrsf11b	66.655	53.915	1.22749	0.000162504
Nedd9	29.635	23.655	1.25516	0.000274104
Cadm4	35.73	26.34	1.34306	0.000323006
Sema7a	23.705	18.28	1.29527	0.000637248
Kirrel3	6.715	4.385	1.53901	0.000647491
Fmod	94.8	75.35	1.25217	0.0006711
Bmp4	67.72	55.045	1.23882	0.000759803
Mpc1-ps	5.785	2.055	6.3408	0.000781256
Svop	9.635	6.115	1.49931	0.00102607
ENSMUSG00000067833	3.285	0	NA	0.00105211
Ppp1r15a	75.165	66.705	1.21264	0.00159696
Sphk2	37.53	30.815	1.23015	0.00162026
Boc	19.91	16.155	1.23269	0.00181017
Dact1	9.025	6.35	1.42064	0.0020736
Sfn	68.43	48.385	1.37981	0.00215258
Rpl36a-ps3	4.14	0	NA	0.0023144
Pdgfb	10.675	6.87	1.54143	0.00288324
Ppp1r13l	39.79	32.495	1.20193	0.00291859
Plce1	3.925	2.835	1.39399	0.00380534
Trpm4	14.355	11.345	1.27739	0.00382002
Spsb1	39.98	32.76	1.203	0.00392323
Limch1	10.28	8.525	1.26764	0.00408551
Inava	6.445	4.32	1.54622	0.00457154
Rasl11a	22.98	15.655	1.45975	0.00475831
Plin4	8.695	6.485	1.34829	0.00477915
Gm5559	13.13	3.935	3.07827	0.00507198
Hs3st3b1	8.23	5.975	1.38213	0.00565632
Csf1r	5.68	4.075	1.40686	0.00574603
Selp	35.16	28.1	1.20734	0.00598644
Ror1	4.145	2.915	1.41814	0.0064737
Ibsp	2.485	1.02	2.43338	0.00685273
Gm15710	2.875	0.46	5.62826	0.00794708
Penk	47.065	37.575	1.2496	0.00836987
Foxp2	11.38	9.78	1.21664	0.00837203
Tango2	28.6	18.7	1.36096	0.00900111
Esrp2	7.75	5.445	1.45072	0.00905756
Nkd1	7.625	5.75	1.33958	0.00961378
Elobl	58.4	40.57	1.31956	0.00965619
Pth1r	25.66	20.48	1.25459	0.0105018
Tec	24.32	19.63	1.23433	0.010601
Igfbp5	31.93	26.26	1.21741	0.0113863
Sfrp4	4.55	2.415	1.89336	0.0116766
Dhrs3	66.04	53.445	1.22249	0.0119336
Fos	18.675	13.525	1.36136	0.0121979
Lypd1	6.76	3.88	1.60997	0.0122394
Gm11168	6.595	3.005	2.2718	0.0179842
Pparg	15.32	11.52	1.34704	0.0181984
Epb41l4b	8.19	6.11	1.32394	0.0208796
Mmp17	9.2	7.25	1.27926	0.0219375
Rapgef3	21.515	17.9	1.20381	0.0221345
Apoe	53.72	44.08	1.20799	0.0228042
Abcb6	15.29	11.295	1.2949	0.0239988
Gm42688	5.86	3.715	1.4852	0.0241486
Rspo3	23.185	19.105	1.21591	0.0242405
Rabif	29.8	24.49	1.20069	0.0248642
Pcna-ps2	7.075	0	NA	0.0256214
Megf6	11.725	9.68	1.37501	0.0256817
Rarres1	27.91	22.14	1.26345	0.0259503
Bdh1	4.06	2.335	1.61305	0.0262856
Mmp23	72.955	60.43	1.18925	0.0265525
Rin2	13.145	11.135	1.20439	0.0266448
Rab3b	35.05	28.47	1.25564	0.0267189
Gm10273	6.495	3.04	1.99607	0.0279359
Elfn1	5.68	4.22	1.35391	0.0281701
Vti1a	14.545	12.035	1.20998	0.0285951
Olfml3	12.975	10.345	1.26458	0.0288355
Ttbk1	1.84	1.28	1.44109	0.0301125
Nrbp2	17.865	13.885	1.29321	0.0323244
Rassf9	4.13	2.605	1.60346	0.034899
Prx	9.935	8.01	1.22553	0.0363727
Cdsn	13.475	10.245	1.31957	0.0365599
Cpa4	2.23	1.31	1.7148	0.037988
Hoxc13	6.45	4.475	1.44245	0.038878
Dach1	3.15	2.33	1.36418	0.0419177
Synm	2.52	1.91	1.32872	0.0431675
P2ry2	20.01	16.125	1.22107	0.043784
Kcnc3	5.145	3.96	1.29904	0.0448749
Tubgcp5	9.705	7.94	1.22451	0.0449733
C1ra	16.755	13.935	1.20324	0.0452711
Itpa-ps1	0.825	0	NA	0.0455866
Glcci1	4.11	4.005	1.42544	0.0460096
Gm15920	2.905	0.45	6.19896	0.0465297
Gm13625	5.995	2.285	2.41848	0.0466455
C1qb	12.665	9.045	1.40646	0.0480458

## Sheet: Down
GeneSymbol	Average_Ube3a+/+	Average_Ube3a-/-	FC Ube3a-/- vs Ube3a+/+	pvalue
Ptprv	21.62	4.97	0.158591	1.12048e-29
Rgs16	61.73	39.575	0.648411	4.02901e-11
Thy1	108.615	74.495	0.695465	2.27618e-09
Fam129a	18.885	12.59	0.683857	2.50848e-09
Gm7334	4.125	0	0.00184264	3.00941e-09
Etnk2	2.785	0.495	0.155334	1.17435e-08
Foxg1	10.825	5.37	0.501667	1.08677e-06
Pcsk6	22.195	15.54	0.706561	1.3852e-06
Emc10	111.365	89.015	0.78273	2.73293e-06
Steap3	23.26	15.195	0.670703	3.36089e-06
Ptn	14.205	8.055	0.575578	6.19299e-06
Adcyap1r1	8.715	5.69	0.657664	6.66678e-06
Des	22.425	14.835	0.669216	8.37643e-06
Kitl	2.67	1.26	0.479169	3.02514e-05
AW551984	2.375	0.94	0.406662	4.92867e-05
Tnmd	22.7	13.98	0.625359	6.30972e-05
Ube3a	17.275	12.81	0.750322	6.40692e-05
Apoo-ps	3.045	0.21	0.0745009	0.000106656
Dcn	12.99	7.925	0.602308	0.0001353
Pign	10.855	8.25	0.764735	0.000315271
Pla2g7	15.5	10.085	0.666684	0.00034036
Rpl10-ps1	99.57	71.205	0.709821	0.000401852
Gpr149	1.405	0.6	0.357656	0.000478239
Galnt18	52.345	40.65	0.786881	0.00052095
Galnt17	7.98	5.76	0.737554	0.000521531
Igfbp4	43.095	30.16	0.746699	0.000532006
1700025G04Rik	7.97	4.945	0.612673	0.000628891
Trove2	12.07	9.46	0.789218	0.000645253
Prl8a9	5.855	2.165	0.35758	0.000968695
Pm20d1	4.555	2.215	0.538723	0.000984173
Rasip1	1.13	0.315	0.283297	0.00099316
Cd53	8.79	5.185	0.596853	0.00100376
Npy1r	10.705	7.385	0.697885	0.00130734
Cd34	5.31	2.575	0.488012	0.00133678
Gm5874	3.075	0.075	0.0213114	0.00134774
C1qtnf3	52.86	40.98	0.788057	0.00149712
Apc2	7.145	5.51	0.770679	0.00179261
Vcam1	25.405	19.335	0.768464	0.00181597
Atp10a	13.255	9.83	0.748929	0.00188436
Aspn	28.015	21.565	0.782315	0.00191639
Cdkn1c	27.78	20.85	0.761932	0.0025256
Ugt1a7c	3.765	1.82	0.554634	0.00257155
Hist1h2bq	7.135	3.74	0.532572	0.00294735
Vip	8.38	4.78	0.578038	0.0033064
Chst1	13.745	9.75	0.705471	0.00340856
Prune2	2.025	1.41	0.705343	0.00366444
Prl2c3	9.57	4.39	0.468034	0.00375749
Mcpt8	29.105	19.63	0.683232	0.00397787
Grem2	16.135	12.59	0.794149	0.00426638
Aqp5	7.455	4.045	0.553822	0.0047112
Nt5e	4.355	2.345	0.544795	0.00473361
Fam49a	3.1	1.89	0.612403	0.00487223
Ar	2.305	1.435	0.624642	0.0052548
Dner	6.8	4.685	0.688932	0.00544118
Bbc3	35.29	27.52	0.795259	0.00566462
Ptprz1	1.81	1.07	0.600605	0.00576597
Tro	5.355	3.845	0.728837	0.00604784
Gm11537	1.16	0	0.0163165	0.0061549
Sox12	6.2	4.275	0.703524	0.00667237
Gm5940	33.91	27.55	0.780134	0.00711726
Dgkk	1.205	0.64	0.534785	0.00736479
Dpt	2.505	0.915	0.369819	0.00741218
Tslp	11.84	6.85	0.584236	0.00748721
Gm13436	1.065	0	0.0196983	0.00887464
Ank3	10.285	7.545	0.782077	0.00910314
Meox1	2.4	1.145	0.479499	0.0101309
Emcn	2.14	0.795	0.360775	0.010688
Tbx4	1.705	0.63	0.384552	0.011164
Gm24924	6.1	0.14	0.0207294	0.0112005
Epha1	3.66	2.31	0.63354	0.0113088
Npl	2.335	0.85	0.373862	0.0119717
Pygl	3.63	2.24	0.62093	0.0159432
Lrrc3b	2.43	1.04	0.428224	0.0162973
Gm6136	4.095	1.625	0.380993	0.0164276
Tnfsf11	8.875	5.715	0.650818	0.016716
Gm43517	4.025	1.565	0.352461	0.017536
Cck	13.245	7.46	0.571862	0.0193201
Gm13736	19.925	10.025	0.453252	0.0220221
Gm10076	29.975	19.94	0.606405	0.0243945
Gm14586	2.095	0.2	0.0851532	0.0271767
A230056P14Rik	2.52	1.335	0.536737	0.0291274
Gm17029	2.425	1.39	0.576856	0.0301896
Chil1	1.865	0.72	0.351869	0.0309988
Pla2g4b	2.465	1.51	0.453702	0.0311658
Heph	1.28	0.725	0.571425	0.0314241
Vwc2	1.145	0.43	0.332417	0.0335855
Igf2os	1.2	0.695	0.578516	0.0389798
Gm17907	2.64	0.825	0.313526	0.0390529
Cldn3	3.05	1.525	0.499405	0.0397381
9330182L06Rik	1.92	1.2	0.628131	0.0410367
Ctnna2	1.815	1.14	0.611748	0.0425028
Otor	1.16	0.25	0.223775	0.0436576
Bmp5	2.24	1.41	0.635359	0.0467055
