# Supplementary material for: Novel Insights into the Role of UBE3A in Regulating Apoptosis and Proliferation
Source: J Clin Med. 2020 May 22;9(5):1573. doi: 10.3390/jcm9051573 (PMC7290732; doi:10.3390/jcm9051573)
Supplement: Supplementary file 1 [file jcm-09-01573-s001.zip › SuppTable2.xlsx]

## Sheet: Sheet2
GeneSymbol	Average_Ube3a+/+	Average_Ube3a-/-	FC Ube3a-/- vs Ube3a+/+	p-value
Dmpk	129	155.495	1.20539	0.00299
Abcb6	11.295	15.29	1.3537	0.024
Bdh1	2.335	4.06	1.73876	0.0263
Bcat1	29.195	24.855	0.851344	0.0369
Fth1	415.775	376.455	0.90543	0.037
Acot2	11.565	8.96	0.774751	0.0412
