# Supplementary material for: Novel Insights into the Role of UBE3A in Regulating Apoptosis and Proliferation
Source: J Clin Med. 2020 May 22;9(5):1573. doi: 10.3390/jcm9051573 (PMC7290732; doi:10.3390/jcm9051573)
Supplement: Supplementary file 1 [file jcm-09-01573-s001.zip › SuppTable3.xlsx]

## Sheet: Ube3a++_edited
Gene	Apoptosis/Mitochondria
8430429K09Rik
Aaed1
Acp2
Apaf1	apoptosis GO
Arih1
Bambi-ps1
BC005561
Bmp1	apoptosis GO
Ccdc97
Chtf8
Cited2	apoptosis GO
Crebbp	apoptosis GO
Cyp4f17
Dnajc1
Dus1l
Emd
Fbxw7	apoptosis GO
Fhod1
Ggcx
Glis2
Lrrc14
Mmp24
Mrpl1	MitoCarta
Nipa1
P3h4
Pcyox1
Pdcd4	apoptosis GO
Pfas
Phf1
Pim1	apoptosis GO
Pitpnm2
Pwp2
Raf1	apoptosis GO
Rhot2	MitoCarta
Rnf168
Slc35e2
Smg5
Smg9
Sppl2a
Tmed5
Tmem55a
Trove2
Vat1	Mitochondrion GO
Yif1b
Zbtb11
Zbtb7a

## Sheet: Ube3a--_edited
NULL_specific Editing	Apoptosis/Mitochondria
Adsl	Mitochondrion GO
Afmid
Agl
Akr1a1
Alyref
Arl13b
Asb7
B230307C23Rik
Btg2	apoptosis GO
Car5b	MitoCarta
Ccnd2	apoptosis GO
Cenpo
Copg1
Dact3
Ddx41
Dlg4
Ei24	apoptosis GO
Fam160a2
Fam3c
Fblim1
Fbrs
Glt28d2
Gpbp1l1
Gpd1	Mitochondrion GO
Itga2b
Jmjd4
Klf16
Msl1
Nfic
Nmt1
Nxn
Ppig
Rfx1
Rpap1
Samd8
Sin3b
Slc8b1	Mitochondrion GO
Smarcad1
Spns1	Mitochondrion GO
Ssr3
Tdp2
Tmem69
Top3b
Tpbg
Trmt44
Usp21
Wbscr22
Xrcc1
