# Supplementary material for: Novel Insights into the Role of UBE3A in Regulating Apoptosis and Proliferation
Source: J Clin Med. 2020 May 22;9(5):1573. doi: 10.3390/jcm9051573 (PMC7290732; doi:10.3390/jcm9051573)
Supplement: Supplementary file 1 [file jcm-09-01573-s001.zip › SuppTable4.xlsx]

## Sheet: Sheet1
chr	position	Gene	Ube3a+/+ average frequency	Ube3a-/- Average frequency	TypeEditing
1	106724371	Kdsr	0.517605	0.0160504	TC
1	118299279	Tsn	0.319924	0.012053	TG
1	118299291	Tsn	0.126386	0.0191889	TG
1	118299295	Tsn	0.186373	0.0231884	CG
1	120226765	Steap3	0.645105	0.299924	AC
1	121304811	Insig2	0.442973	0.0161458	TA
1	127486692	Tmem163	0.442008	0.0462652	AT
1	132113981	Cdk18	0.433242	0.0125045	GA
1	133620161	Zbed6	0.459518	0.0162133	GA
1	133624547	Zbed6	0.480392	0.0131784	GA
1	135154209	Arl8a	0.469207	0.00998168	CT
1	135301819	Timm17a	0.467661	0.00842736	TC
1	135309807	Timm17a	0.320021	0.0294733	GA
1	135364073	Lmod1	0.471456	0.0110854	CT
1	135364155	Lmod1	0.492603	0.0230991	TC
1	135366598	Lmod1	0.423435	0.0119073	GT
1	135371736	Shisa4	0.414743	0.00885025	CT
1	135371916	Shisa4	0.418257	0.313096	TA
1	135384695	Ipo9	0.227175	0.415145	CA
1	135384714	Ipo9	0.114739	0.312826	CG
1	135438837	Nav1	0.396373	0.0267857	CT
1	135439805	Nav1	0.43	0.0761494	AG
1	135739460	Csrp1	0.53487	0.00846575	TC
1	135751563	Csrp1	0.541435	0.00591303	AG
1	135752040	Csrp1	0.0430928	0.00806039	AC
1	135752042	Csrp1	0.0590985	0.0109658	TA
1	135752052	Csrp1	0.155436	0.0424252	AC
1	135752057	Csrp1	0.0867413	0.0281288	AC
1	135752058	Csrp1	0.100295	0.0259021	TA
1	135752058	Csrp1	0.0870474	0.0281853	TC
1	135752061	Csrp1	0.211027	0.0526204	AC
1	135752062	Csrp1	0.104971	0.0254714	GC
1	135752068	Csrp1	0.112268	0.0479929	AC
1	135752070	Csrp1	0.100333	0.0319502	GC
1	135752072	Csrp1	0.285509	0.112648	TG
1	135752074	Csrp1	0.235528	0.0777525	AC
1	135752075	Csrp1	0.100148	0.0193452	GC
1	135752077	Csrp1	0.29973	0.075505	AC
1	135752078	Csrp1	0.163953	0.0255924	GC
1	135752080	Csrp1	0.440837	0.0169866	GC
1	135752081	Csrp1	0.134442	0.0144845	GC
1	135768505	Phlda3	0.485609	0.00886157	AG
1	135768506	Phlda3	0.484329	0.00579949	CT
1	135768511	Phlda3	0.47916	0.00808801	CT
1	135768552	Phlda3	0.505562	0.00459499	AG
1	135768911	Phlda3	0.102481	0.183283	TC
1	135768916	Phlda3	0.109899	0.228653	TC
1	135768919	Phlda3	0.130804	0.20613	AC
1	135768921	Phlda3	0.210502	0.343302	TC
1	135768924	Phlda3	0.107122	0.198593	TC
1	135768926	Phlda3	0.164686	0.237207	TG
1	135768930	Phlda3	0.239047	0.433793	TC
1	135768930	Phlda3	0.144876	0.275944	TG
1	135768932	Phlda3	0.0423287	0.0749077	GC
1	135768933	Phlda3	0.040876	0.0840022	GC
1	135768934	Phlda3	0.0480379	0.0794603	GC
1	135768935	Phlda3	0.0516921	0.101515	GC
1	135768936	Phlda3	0.0526827	0.0890602	GC
1	135768939	Phlda3	0.213162	0.272015	TG
1	151457938	Trmt1l	0.447174	0.027598	TC
1	152517935	Rgl1	0.362318	0.0399687	GC
1	153744956	Rgs16	0.489328	0.0139048	CT
1	153909405	A930039A15Rik	0.345758	0.0176928	TC
1	45376033	Col5a2	0.00822624	0.0272901	TA
1	45376033	Col5a2	0.00375132	0.0245353	TG
1	45376043	Col5a2	0.00931677	0.0405469	CA
1	45376057	Col5a2	0.00696044	0.0294708	CA
1	45376059	Col5a2	0.00320846	0.0153756	CG
1	45376065	Col5a2	0.00836281	0.0423199	CA
1	84722076	Trip12	0.539535	0.823831	CA
10	130592341	Gm20746	0.0187436	0.954336	GA
11	109011695		0.0312129	0.0614703	CA
11	45829682	Gm12164	0.00641907	0.960038	CT
11	54199537	Gm12222	0.388189	0.945315	CT
12	100119215	Psmc1	0.247848	0.43292	GA
12	100206934	Calm1	0.244439	0.466935	GT
12	100207022	Calm1	0.254495	0.483051	CT
12	101749981	Fbln5	0.244589	0.460219	AG
12	101750024	Fbln5	0.220038	0.440375	AT
12	101750025	Fbln5	0.214456	0.433996	TC
12	10395222	Rdh14	0.483682	0.223985	AG
12	104239141	Serpina3g	0.291791	0.563739	AG
12	104239144	Serpina3g	0.303208	0.559613	TA
12	104240346	Serpina3g	0.295627	0.552728	AG
12	104252726	Serpina3h	0.499034	0.936548	TC
12	104252772	Serpina3h	0.41	0.82929	GA
12	104252773	Serpina3h	0.411667	0.845391	CG
12	104471314	Gsc	0.693262	0.436275	GA
12	17278921	Pdia6	0.682702	0.492064	AG
12	17283212	Pdia6	0.63875	0.476303	CT
12	17283986	Pdia6	0.711712	0.477129	CT
12	17791375	Hpcal1	0.729388	0.472468	TC
12	21279504	Itgb1bp1	0.692572	0.465764	GC
12	21323481	Iah1	0.723504	0.471117	TC
12	21324184	Adam17	0.667748	0.461752	AG
12	21324625	Adam17	0.691177	0.449024	TG
12	24713609	Rrm2	0.717262	0.477923	GA
12	24713666	Rrm2	0.667405	0.476249	GA
12	25058071	Kidins220	0.682988	0.455083	AG
12	25058399	Kidins220	0.670472	0.459525	GA
12	25058670	Kidins220	0.67939	0.474245	GA
12	25059132	Kidins220	0.724737	0.483208	GT
12	25059184	Kidins220	0.72582	0.476557	AG
12	25094206	Id2	0.707998	0.482107	TC
12	25094292	Id2	0.654529	0.46929	GC
12	28679452	Adi1	0.731953	0.475694	TC
12	28681173	Adi1	0.730183	0.443122	TA
12	30016466	Pxdn	0.665278	0.464076	AT
12	30016882	Pxdn	0.698847	0.48141	TC
12	30016902	Pxdn	0.705045	0.470159	AT
12	30017201	Pxdn	0.711894	0.482354	AG
12	30017312	Pxdn	0.748452	0.488398	AG
12	30017460	Pxdn	0.690591	0.485875	CG
12	33959522	Twist1	0.716176	0.484671	CG
12	51999382	Dtd2	0.738587	0.481002	GT
12	54858950	Cfl2	0.683226	0.461037	CT
12	54860868	Cfl2	0.707059	0.482248	TC
12	98787639	Eml5	0.194196	0.40772	GT
13	108671136	Rps3a3	0.339113	0.0502312	CT
13	108671262	Rps3a3	0.45286	0.0918188	GA
13	74406968	Gm10116	0.00441058	0.015294	CG
13	74406968	Gm10116	0.00723259	0.966141	CT
14	88123047	Rps3a2	0.0882058	0.211768	GA
14	88123275	Rps3a2	0.700767	0.386438	GA
15	102498752	Map3k12	0.108676	0.0138996	GT
15	102498759	Map3k12	0.0605485	0.0111147	GT
15	102498766	Map3k12	0.107449	0.0107735	GT
15	102498772	Map3k12	0.102887	0.0126361	GT
17	39846771		0.0526826	0.109414	GA
17	39846929		0.0165874	0.0586781	CA
17	39847505	Gm26924/Yam1	0.0231691	0.0573169	CT
17	39847537	Gm26924/Yam1 - noncoding	0.0367478	0.0852134	TC
17	39847542	Gm26924/Yam1	0.0373506	0.0834165	AG
17	39847871	Gm26924/Yam1	0.0370308	0.0724517	CT
17	39847873	Gm26924/Yam1	0.0383003	0.0756575	GT
17	39847878	Gm26924/Yam1	0.0384598	0.0791846	TC
17	5816332	Gm10231	0.248559	0.0125396	GA
17	6132041	Gm15590	0.00513875	0.971299	GA
17	6132085	Gm15590	0.0279768	0.0718957	CA
18	16274540		0.424272	0.0650383	CT
19	57388190	Fam160b1	0.275515	0.532115	GA
19	60226313	D19Ertd737e	0.214986	0.550287	GA
19	60524846	Cacul1	0.220937	0.457921	AG
19	60527116	Cacul1	0.208929	0.432669	CT
19	60835531	Fam45a	0.284483	0.522537	AG
19	60864420	Prdx3	0.260791	0.416473	CA
19	60867542	Prdx3	0.271925	0.466547	CT
19	9283996	Pcna-ps2	0.917045	0.620494	TG
19	9284077	Pcna-ps2	0.931687	0.671482	AG
2	127240384	Snrnp200	0.0140628	0.260851	CT
2	131936993	PRND	0.00655323	0.258484	CT
2	131937659	PRND	0.0129325	0.284611	AT
2	131938200	PRND	0.0050686	0.264441	AG
2	137082069	Jag1	0.0463158	0.339761	TC
2	5379302	Camk1d	0.0522423	0.146748	CT
2	5379307	Camk1d	0.0488411	0.128033	CG
2	5379309	Camk1d	0.0468967	0.128238	AG
2	5379312	Camk1d	0.0464216	0.133393	CT
2	5379317	Camk1d	0.0482143	0.135426	CA
2	5379325	Camk1d	0.048351	0.135897	TA
3	87749898	Pear1	0.26142	0.48125	TA
3	87750124	Pear1	0.250497	0.478572	GT
3	87758087	Pear1	0.210695	0.46875	TC
3	87915095	Hdgf	0.247767	0.477009	CT
3	87978479	Nes	0.278834	0.526401	GA
3	87978645	Nes	0.24861	0.516313	GA
3	87979490	Nes	0.249546	0.534353	GA
3	87980083	Nes	0.135454	0.271568	CT
3	87980258	Nes	0.270268	0.54463	TC
3	88587928	Ssr2	0.248986	0.448488	CG
3	88642559	Arhgef2	0.235984	0.484568	CT
3	89249126	Krtcap2	0.252907	0.507578	TC
3	89941219	Atp8b2	0.230354	0.483333	CA
3	89941360	Atp8b2	0.213007	0.48125	TC
3	90100806	Tpm3	0.22931	0.492814	GT
3	90100858	Tpm3	0.247276	0.546193	CT
3	90235434	Jtb	0.200309	0.479603	TC
3	90235777	Jtb	0.244744	0.478191	CA
3	90487747	Ilf2	0.219818	0.47265	TC
3	90488127	Snapin	0.178675	0.457559	TA
3	90489431	Snapin	0.202132	0.40728	GC
3	90511164	S100a1	0.215193	0.476609	CT
3	90524442	S100a13	0.228788	0.467272	AG
3	90524480	S100a13	0.270091	0.496283	GA
3	93526255	S100a11	0.0581832	0.120204	AG
3	93564254	S100a10	0.233773	0.467065	CT
3	93564341	S100a10	0.226682	0.473301	AG
3	93564401	S100a10	0.241654	0.502104	GA
5	142903763	Actb	0.0982416	0.0822017	GT
5	77407783	Igfbp7	0.0980538	0.122873	TC
6	100807841		0.0808006	0.377702	CG
6	100807867		0.0267857	0.338492	AG
6	101149979	Pdzrn3	0.0202381	0.164766	AG
6	145932935	Sspn	0.0379066	0.0996631	GA
6	18824680	Gm5874	0.392483	0.83046	CT
6	3201459		0.0585398	0.151525	AG
6	3201487		0.0477998	0.11282	CT
6	3201490		0.0454428	0.106701	AG
6	3201493		0.0411519	0.105835	TC
6	3201516		0.0280844	0.0685955	GC
6	86388581	Pcyox1	0.247506	0.512402	AG
6	86388677	Pcyox1	0.24824	0.480556	CG
6	86737130	Anxa4	0.221623	0.447072	CT
6	86737212	Anxa4	0.253535	0.461601	AG
6	87090915	Gfpt1	0.206722	0.440803	AG
6	87091869	Gfpt1	0.246238	0.477085	GT
6	87135112	Antxr1	0.207474	0.42451	GA
6	88911740	Tpra1	0.254474	0.542998	AG
6	89317405	Plxna1	0.235323	0.46175	TA
6	91233882	Fbln2	0.208996	0.428775	GT
6	91233903	Fbln2	0.187264	0.400338	AG
6	91234187	Fbln2	0.204335	0.419792	AG
6	91254494	Fbln2	0.221047	0.434508	CG
6	91256244	Fbln2	0.209325	0.432493	TC
6	91257783	Fbln2	0.195868	0.384721	CT
6	91263400	Fbln2	0.196495	0.39642	GA
6	91266047	Fbln2	0.197316	0.354347	CT
6	91269179	Fbln2	0.214512	0.410706	AG
6	91272160	Fbln2	0.0854413	0.128576	TA
6	91272163	Fbln2	0.0933865	0.123876	AC
6	91272427	Fbln2	0.13376	0.166497	CA
6	91272459	Fbln2	0.0257823	0.0136606	TG
6	91272499	Fbln2	0.269305	0.548261	CT
7	144914542		0.143805	0.17568	CT
7	30442193	Aplp1	0.481309	0.932623	TG
7	44490376	Emc10	0.00468819	0.968207	GA
7	44490902	Emc10	0.00703512	0.420852	GA
7	44490902	Emc10	0.204732	0.519649	GC
7	44490906	Emc10	0.0717442	0.209216	TA
7	44490914	Emc10	0.0169929	0.759156	AG
7	44490915	Emc10	0.0850865	0.0164034	GC
7	44490931	Emc10	0.142549	0.0469096	AC
7	44491994	Emc10	0.00904228	0.938051	GA
7	44854739	Akt1s1	0.00962112	0.962136	AT
7	44971379	Cpt1c	0.0348837	0.882706	AG
7	44991303	Bcl2l12	0.102381	0.818919	CA
7	45003114	Scaf1	0.372893	0.558675	CG
7	45003116	Scaf1	0.0276592	0.12293	TG
7	45003117	Scaf1	0.379487	0.570165	AT
7	45003127	Scaf1	0.149496	0.285884	TG
7	45083666	Rcn3	0.00496648	0.968042	CT
7	45458545	Ftl1	0.00720403	0.950315	GA
7	45493701	Nucb1	0.00708725	0.970122	AG
7	45589409	Bcat2	0.0156383	0.929487	CA
7	45589422	Bcat2	0.0160819	0.932432	CG
7	45589625	Bcat2	0.187992	0.0412095	AC
7	45589633	Bcat2	0.486842	0.143382	TG
7	45589635	Bcat2	0.360035	0.0641287	CG
7	45589636	Bcat2	0.41427	0.135651	TG
7	45589642	Bcat2	0.414005	0.107656	TG
7	45589644	Bcat2	0.334141	0.0158142	TG
7	45589647	Bcat2	0.27826	0.0159148	TC
7	45804015	Lmtk3	0.134659	0.654392	CG
7	45807800	Cyth2	0.0117244	0.941901	CT
7	45883070	Kdelr1	0.00421919	0.959811	CA
7	45918097	Emp3	0.00494766	0.976747	GA
7	46083309	Nomo1	0.0168823	0.932667	GA
7	46084100	Nomo1	0.0138147	0.957186	CT
7	46855159	Ldha	0.00207018	0.943756	AC
7	55931868	Nipa2	0.144845	0.0212585	AC
7	55931868	Nipa2	0.241303	0.0170068	AG
7	55931874	Nipa2	0.25683	0.0488782	AC
7	55931895	Nipa2	0.0236315	0.88132	CT
7	55932008	Nipa2	0.0163978	0.91639	CT
7	81222794	Gm7180	0.42676	0.886144	GA
9	123462060	Lars2	0.0305967	0.0913696	CT
9	123462079	Lars2	0.023468	0.0796535	TC
9	26960444		0.438503	0.941168	AG
MT	5555	mt-Co1	0.0240944	0.00263776	AG
MT	5558	mt-Co1	0.0283974	0.00594155	CG
MT	6650	mt-Co1	0.00386316	0.0126721	AT
X	114591940		0.719925	0.396825	TC
X	169989251	Mid1	0.114516	0.710084	TG
X	169989386	Mid1	0.0406015	0.381941	AG
X	169989493	Mid1	0.0306373	0.477444	GA
X	169989501	Mid1	0.126818	0.76	AC
X	169989814	Mid1	0.143043	0.68287	TC
X	169989923	Mid1	0.0784615	0.733893	AC
X	169990410	Mid1	0.0664488	0.8125	TC
X	169990474	Mid1	0.109774	0.775	GA
X	169990492	Mid1	0.0970759	0.817639	CG
X	169990574	Mid1	0.0445324	0.898482	TC
X	169990581	Mid1	0.0395963	0.816453	TC
X	170010181	Gm21887	0.360248	0.782037	TA
X	170010193	Gm21887	0.366711	0.752688	GA
X	170010211	Gm21887	0.234375	0.698718	CT
X	170010261	Gm21887	0.153846	0.746428	GT
X	170010484	Gm21887	0.240909	0.58906	TG
X	170010675	Gm21887	0.276853	0.857754	CG
X	170010716	Gm21887	0.29831	0.679143	AG
X	170010822	Gm21887	0.392713	0.894825	GC
X	170010931	Gm21887	0.14572	0.481502	CT
X	170010934	Gm21887	0.262055	0.606545	AG
X	170011050	Gm21887	0.102326	0.596297	GA
X	170018706	Gm21887	0.0948234	0.256179	TC
X	170018732	Gm21887	0.0551233	0.184751	AT
X	170018733	Gm21887	0.0525242	0.198572	AT
X	170018990	Gm21887	0.215934	0.515367	TC
Y	90737902		0.212121	0.717105	AG
Y	90737936		0.191123	0.66643	GT
Y	90738228		0.10034	0.572442	AT
Y	90738686		0.314814	0.688312	GT
Y	90738756		0.120371	0.547619	TG
Y	90738880		0.261363	0.709615	AT
Y	90738881		0.261363	0.79409	TC
Y	90738895		0.254262	0.757065	GC
Y	90738897		0.259672	0.778805	GC
Y	90738929		0.180652	0.590091	GA
Y	90738987		0.12963	0.460527	GT
Y	90739224		0.185985	0.528012	CA
Y	90739228		0.170528	0.445962	TC
Y	90763767		0.0331536	0.435049	GA
Y	90763775		0.117143	0.74537	AC
Y	90763779		0.0579832	0.583333	CA
Y	90764088		0.0945812	0.746363	TC
Y	90764353		0.0970498	0.735054	TC
Y	90764355		0.0952381	0.735054	TC
Y	90764388		0.0910258	0.742947	TG
Y	90764766		0.0860508	0.826762	CG
Y	90764848		0.124115	0.895833	TC
Y	90764855		0.0794118	0.742135	TC
Y	90785097	Erdr1	0.327957	0.803571	TA
Y	90785109	Erdr1	0.407967	0.801875	GA
Y	90785127	Erdr1	0.355711	0.759259	CT
Y	90785177	Erdr1	0.304167	0.716577	GT
Y	90785311	Erdr1	0.223603	0.583064	TC
Y	90785400	Erdr1	0.249282	0.613966	TG
Y	90785591	Erdr1	0.341447	0.876834	CG
Y	90785632	Erdr1	0.285083	0.6959	AG
Y	90785701	Erdr1	0.365188	0.633865	CG
Y	90785738	Erdr1	0.36138	0.889694	GC
Y	90785847	Erdr1	0.163652	0.382656	CT
Y	90785850	Erdr1	0.3575	0.641386	AG
Y	90785966	Erdr1	0.142679	0.607143	GA
Y	90793328	Erdr1	0.112343	0.239777	TC
Y	90793354	Erdr1	0.0501179	0.188462	AT
Y	90793355	Erdr1	0.0449888	0.195216	AT
Y	90793612	Erdr1	0.193252	0.410038	TC
