# Supplementary material for: Novel Insights into the Role of UBE3A in Regulating Apoptosis and Proliferation
Source: J Clin Med. 2020 May 22;9(5):1573. doi: 10.3390/jcm9051573 (PMC7290732; doi:10.3390/jcm9051573)
Supplement: Supplementary file 1 [file jcm-09-01573-s001.zip › SuppTable5.xlsx]

## Sheet: Mitochondria-related
chr	start	end	GeneID	Type editing	Average Ube3a+/+ frequency	Average Ube3a-/- frequency
7	45589625	45589625	Bcat2	AC	0.187992	0.0412095
7	45589409	45589409	Bcat2	CA	0.0156383	0.929487
7	45589422	45589422	Bcat2	CG	0.0160819	0.932432
7	45589635	45589635	Bcat2	CG	0.360035	0.0641287
7	45589647	45589647	Bcat2	TC	0.27826	0.0159148
7	45589633	45589633	Bcat2	TG	0.486842	0.143382
7	45589636	45589636	Bcat2	TG	0.41427	0.135651
7	45589642	45589642	Bcat2	TG	0.414005	0.107656
7	45589644	45589644	Bcat2	TG	0.334141	0.0158142
7	44971379	44971379	Cpt1c	AG	0.0348837	0.882706
17	5816332	5816332	Gm10231	GA	0.248559	0.0125396
7	81222794	81222794	Gm7180	GA	0.42676	0.886144
3	90235777	90235777	Jtb	CA	0.244744	0.478191
3	90235434	90235434	Jtb	TC	0.200309	0.479603
9	123462060	123462060	Lars2	CT	0.0305967	0.0913696
9	123462079	123462079	Lars2	TC	0.023468	0.0796535
7	46855159	46855159	Ldha	AC	0.00207018	0.943756
19	60864420	60864420	Prdx3	CA	0.260791	0.416473
19	60867542	60867542	Prdx3	CT	0.271925	0.466547
12	10395222	10395222	Rdh14	AG	0.483682	0.223985
1	135309807	135309807	Timm17a	GA	0.320021	0.0294733
1	135301819	135301819	Timm17a	TC	0.467661	0.00842736

## Sheet: Apoptosis-related
chr	start	end	GeneID	Type editing	Average Ube3a+/+ frequency	Average Ube3a-/- frequency
12	21324184	21324184	Adam17	AG	0.667748	0.461752
12	21324625	21324625	Adam17	TG	0.691177	0.449024
7	44854739	44854739	Akt1s1	AT	0.00962112	0.962136
7	44991303	44991303	Bcl2l12	CA	0.102381	0.818919
12	100207022	100207022	Calm1	CT	0.254495	0.483051
12	100206934	100206934	Calm1	GT	0.244439	0.466935
2	5379309	5379309	Camk1d	AG	0.0468967	0.128238
2	5379317	5379317	Camk1d	CA	0.0482143	0.135426
2	5379307	5379307	Camk1d	CG	0.0488411	0.128033
2	5379302	5379302	Camk1d	CT	0.0522423	0.146748
2	5379312	5379312	Camk1d	CT	0.0464216	0.133393
2	5379325	5379325	Camk1d	TA	0.048351	0.135897
3	90235777	90235777	Jtb	CA	0.244744	0.478191
3	90235434	90235434	Jtb	TC	0.200309	0.479603
15	102498752	102498752	Map3k12	GT	0.108676	0.0138996
15	102498759	102498759	Map3k12	GT	0.0605485	0.0111147
15	102498766	102498766	Map3k12	GT	0.107449	0.0107735
15	102498772	102498772	Map3k12	GT	0.102887	0.0126361
3	87980083	87980083	Nes	CT	0.135454	0.271568
3	87978479	87978479	Nes	GA	0.278834	0.526401
3	87978645	87978645	Nes	GA	0.24861	0.516313
3	87979490	87979490	Nes	GA	0.249546	0.534353
3	87980258	87980258	Nes	TC	0.270268	0.54463
12	17278921	17278921	Pdia6	AG	0.682702	0.492064
12	17283212	17283212	Pdia6	CT	0.63875	0.476303
12	17283986	17283986	Pdia6	CT	0.711712	0.477129
3	87750124	87750124	Pear1	GT	0.250497	0.478572
3	87749898	87749898	Pear1	TA	0.26142	0.48125
3	87758087	87758087	Pear1	TC	0.210695	0.46875
1	135768919	135768919	Phlda3	AC	0.130804	0.20613
1	135768505	135768505	Phlda3	AG	0.485609	0.00886157
1	135768552	135768552	Phlda3	AG	0.505562	0.00459499
1	135768506	135768506	Phlda3	CT	0.484329	0.00579949
1	135768511	135768511	Phlda3	CT	0.47916	0.00808801
1	135768932	135768932	Phlda3	GC	0.0423287	0.0749077
1	135768933	135768933	Phlda3	GC	0.040876	0.0840022
1	135768934	135768934	Phlda3	GC	0.0480379	0.0794603
1	135768935	135768935	Phlda3	GC	0.0516921	0.101515
1	135768936	135768936	Phlda3	GC	0.0526827	0.0890602
1	135768911	135768911	Phlda3	TC	0.102481	0.183283
1	135768916	135768916	Phlda3	TC	0.109899	0.228653
1	135768921	135768921	Phlda3	TC	0.210502	0.343302
1	135768924	135768924	Phlda3	TC	0.107122	0.198593
1	135768930	135768930	Phlda3	TC	0.239047	0.433793
1	135768926	135768926	Phlda3	TG	0.164686	0.237207
1	135768930	135768930	Phlda3	TG	0.144876	0.275944
1	135768939	135768939	Phlda3	TG	0.213162	0.272015
19	60864420	60864420	Prdx3	CA	0.260791	0.416473
19	60867542	60867542	Prdx3	CT	0.271925	0.466547
12	104239141	104239141	Serpina3g	AG	0.291791	0.563739
12	104240346	104240346	Serpina3g	AG	0.295627	0.552728
12	104239144	104239144	Serpina3g	TA	0.303208	0.559613
1	120226765	120226765	Steap3	AC	0.645105	0.299924
12	33959522	33959522	Twist1	CG	0.716176	0.484671
