# Supplementary material for: Novel Insights into the Role of UBE3A in Regulating Apoptosis and Proliferation
Source: J Clin Med. 2020 May 22;9(5):1573. doi: 10.3390/jcm9051573 (PMC7290732; doi:10.3390/jcm9051573)
Supplement: Supplementary file 1 [file jcm-09-01573-s001.zip › SuppTable6.xlsx]

## Sheet: All
Protein	Ratio H/L normalized prot (H=Ube3a-/- cells) Experiment1	Ratio H/L normalized prot (H = Ube3a+/+ cells) Experiment2	UP/Down Ube3a-/-
Cd151	0.73162	1.3207	Down
Cdkn2a	0.7404	1.3481	Down
Cuta	0.23888	1.3646	Down
Des	0.76961	2.0339	Down
Elmo2	0.71041	1.5446	Down
Fam129a	0.69065	1.4745	Down
Fth1	0.78661	1.2813	Down
Gvin1	0.77608	1.6261	Down
Mmgt1	0.50261	1.2247	Down
Mospd2	0.78036	1.3936	Down
Nek7	0.603	1.2756	Down
Nufip2	0.69417	1.2015	Down
Ppfia1	0.62764	1.2122	Down
Sel1l	0.73304	1.3704	Down
Slc7a1	0.7153	1.2062	Down
Srp19	0.76036	1.5302	Down
Srsf9	0.74475	1.236	Down
Stom	0.77197	1.2665	Down
Thy1	0.48314	1.2103	Down
Ubap2	0.78581	1.5732	Down
Bag1	1.3534	0.61191	UP
Fabp5	1.2201	0.7276	UP
Gosr2	1.2586	0.69446	UP
Il1rn	1.775	0.59223	UP
Lxn	1.5004	0.78514	UP
Mvk	1.3087	0.79974	UP
P4ha3	1.5258	0.79422	UP
Serpinb9	1.2359	0.77715	UP
Sqrdl	1.2431	0.72291	UP
Tcirg1	1.6029	0.52162	UP

## Sheet: Apoptosis-related
Gene names	Ratio H/L normalized prot (H=Ube3a-/- cells) Experiment1	Ratio H/L normalized prot (H = Ube3a+/+ cells) Experiment2	UP/Down Ube3a-/-
Cd151	0.73162	1.3207	Down
Cdkn2a	0.7404	1.3481	Down
Des	0.76961	2.0339	Down
Elmo2	0.71041	1.5446	Down
Fam129a	0.69065	1.4745	Down
Fth1	0.78661	1.2813	Down
Gvin1	0.77608	1.6261	Down
Mmgt1	0.50261	1.2247	Down
Nek7	0.603	1.2756	Down
Ppfia1	0.62764	1.2122	Down
Sel1l	0.73304	1.3704	Down
Srsf9	0.74475	1.236	Down
Thy1	0.48314	1.2103	Down
Ubap2	0.78581	1.5732	Down
Bag1	1.3534	0.61191	UP
Fabp5	1.2201	0.7276	UP
Gosr2	1.2586	0.69446	UP
Il1rn	1.775	0.59223	UP
Lxn	1.5004	0.78514	UP
Mvk	1.3087	0.79974	UP
Serpinb9	1.2359	0.77715	UP
Tcirg1	1.6029	0.52162	UP
