# Supplementary material for: Novel Insights into the Role of UBE3A in Regulating Apoptosis and Proliferation
Source: J Clin Med. 2020 May 22;9(5):1573. doi: 10.3390/jcm9051573 (PMC7290732; doi:10.3390/jcm9051573)
Supplement: Supplementary file 1 [file jcm-09-01573-s001.zip › SuppTable8.xlsx]

## Sheet: UP_NULL
Protein	Ube3a-/-/ Ube3a+/+ Experiment	Ube3a+/+/Ube3a-/- Experiment	Gene	Average Ube3a-/-	Average Ube3a+/+	FC Ube3a-/-/ Ube3a+/+	p-value
P4ha3 *	1.5258	0.79422	P4ha3 *	4.67276	4.53172	1.03112	0.139028
Fabp5 *	1.2201	0.7276	Fabp5 *	3.9539	3.84021	1.02961	0.460209
Mvk *	1.3087	0.79974	Mvk *	4.03294	3.97724	1.014	0.497818
Il1rn *	1.775	0.59223	Il1rn *	3.22975	3.21837	1.00354	0.963653

## Sheet: Down_NULL
Protein	Ube3a-/-/ Ube3a+/+ Experiment	Ube3a+/+/Ube3a-/- Experiment	Gene	Average Ube3a+/+	Average Ube3a-/-	FC Ube3a-/-/ Ube3a+/+	p-value
Des *	0.76961	2.0339	Des *	3.15251	2.76036	0.875607	0.151817
Thy1 *	0.48314	1.2103	Thy1 *	4.6989	4.3174	0.918811	0.0879309
Gvin1	0.77608	1.6261	Gvin1	2.26952	2.04491	0.901034	0.328273
Stom	0.77197	1.2665	Stom	3.57454	3.44369	0.963394	0.127767
Fth1 *	0.78661	1.2813	Fth1 *	6.03233	5.93335	0.983592	0.0736463
Nek7 *	0.603	1.2756	Nek7 *	3.34405	3.25956	0.974736	0.0500308
Sel1l	0.73304	1.3704	Sel1l	3.72966	3.685	0.988026	0.571679
Cdkn2a *	0.7404	1.3481	Cdkn2a *	5.11206	5.07289	0.992338	0.680475
Srp19	0.76036	1.5302	Srp19	4.3708	4.3321	0.991145	0.442576
Ubap2	0.78581	1.5732	Ubap2	3.83034	3.80699	0.993901	0.704929
Nufip2	0.69417	1.2015	Nufip2	2.88664	2.86972	0.994139	0.260951
Slc7a1	0.7153	1.2062	Slc7a1	2.85462	2.83871	0.994425	0.534553

## Sheet: Sheet2
Gene	Average Ube3a-/-	Average Ube3a+/+	FC Ube3a-/-/ Ube3a+/+	p-value	Protein	Ube3a-/-/ Ube3a+/+ Experiment 58119	Ube3a+/+/Ube3a-/- Experiment 58120
Des	2.76036	3.15251	0.875607	0.151817
Thy1	4.3174	4.6989	0.918811	0.0879309
Gvin1	2.04491	2.26952	0.901034	0.328273
Stom	3.44369	3.57454	0.963394	0.127767
Fth1	5.93335	6.03233	0.983592	0.0736463
Nek7	3.25956	3.34405	0.974736	0.0500308
Sel1l	3.685	3.72966	0.988026	0.571679
Cdkn2a	5.07289	5.11206	0.992338	0.680475
Srp19	4.3321	4.3708	0.991145	0.442576
Ubap2	3.80699	3.83034	0.993901	0.704929
Nufip2	2.86972	2.88664	0.994139	0.260951
Slc7a1	2.83871	2.85462	0.994425	0.534553
