# Supplementary material for: Novel Insights into the Role of UBE3A in Regulating Apoptosis and Proliferation
Source: J Clin Med. 2020 May 22;9(5):1573. doi: 10.3390/jcm9051573 (PMC7290732; doi:10.3390/jcm9051573)
Supplement: Supplementary file 1 [file jcm-09-01573-s001.zip › SuppTable9.xlsx]

## Sheet: Sheet1
GeneID	AS	AS	AS	WT	WT	WT
Casp8	3.82444	4.00923	3.88858	3.30643	3.68642	3.30936
Csf2rb	2.97747	3.015	2.72199	3.08142	3.54557	3.2051
Ctsl	6.95273	6.99302	6.96602	6.73459	6.88038	6.93925
Ctsz	5.73657	5.9135	5.72685	5.60212	5.68358	5.70378
Dffb	4.37465	4.19464	4.37344	4.75686	4.76779	4.48693
Endog	4.22503	4.23246	4.18503	4.25818	4.29465	4.29585
Ern1	5.23644	5.23644	5.48894	5.40717	5.39816	5.40268
Fadd	3.24774	3.36591	3.54498	3.18754	3.17768	3.12875
Gadd45g	5.25227	5.14166	5.14166	5.37528	4.97837	5.19296
Hrk	6.74993	6.79682	6.7546	6.80351	6.87005	7.01751
Htra2	5.68007	5.60635	5.65924	5.47071	5.78579	5.57599
Ikbkb	6.4677	6.44413	6.66185	6.65673	6.69456	6.7511
Ikbkg	6.65415	6.57786	6.81105	6.67584	6.72623	6.632
Il3ra	2.41262	2.2759	2.11734	1.91705	2.20556	1.78733
Itpr1	8.65539	8.90055	8.86135	8.65365	8.74703	8.7794
Itpr2	6.02587	6.00635	6.2804	5.98141	6.15273	5.99396
Itpr3	3.77451	3.36784	4.02495	3.70456	4.34554	4.20902
Kras	7.31203	7.26403	7.25633	7.28701	7.27213	7.43203
Map2k1	8.24827	8.22924	8.44827	8.30918	8.40827	8.36194
Map2k2	6.41182	6.42649	6.55108	6.41999	6.74876	6.57925
Mapk1	9.17243	9.19299	9.35115	9.20724	9.22661	9.21999
Mapk3	7.5863	7.45819	7.60887	7.65207	7.75319	7.6834
Mcl1	6.98286	6.84162	6.98286	6.90375	6.88755	6.9256
Nfkbia	5.50939	5.51343	5.28827	5.54908	5.32788	5.56834
Ntrk1	0.693147	0.571539	0	0	0	0
Parp2	5.36129	5.43372	5.45104	5.41165	5.52146	5.52146
Pik3cb	6.30262	6.22166	6.34376	6.39153	6.38984	6.30361
Pik3cd	5.7301	5.76519	5.80814	5.92158	5.96615	6.06611
Pik3r1	7.3696	7.27656	7.40793	7.48268	7.40974	7.46049
Pik3r3	6.85751	6.78672	6.87213	6.93537	6.96035	6.91968
Spta1	1.10528	0	0.693147	1.17598	1.12259	1.14716
Sptan1	9.80775	9.76629	9.96951	9.86277	9.90833	9.88883
Tnfrsf10b	3.54385	3.45699	3.69918	3.46759	3.33023	3.27509
Tnfrsf1a	4.65847	4.62518	4.80185	4.46987	4.76217	4.51053
Tradd	3.84761	3.68043	3.77321	3.30159	4.01739	4.11692
Tuba1a	9.47177	9.33574	9.45785	9.37446	9.50716	9.54146
Tuba1c	3.3467	4.94882	4.11722	2.9091	3.49088	3.10803
Tuba4a	8.4283	8.44042	8.57169	8.49413	8.64409	8.77215
Tuba8	4.92518	4.71477	5.14166	5.0221	5.19185	4.99313
Xiap	7.28482	7.25134	7.31122	7.31389	7.25276	7.33694
